# Supplementary material for: Investigation of the Reinforcement Mechanism and Impact Resistance of Carbon Hollow Microsphere-Reinforced PDMS Composites
Source: Polymers (Basel). 2025 Jul 30;17(15):2087. doi: 10.3390/polym17152087 (PMC12349524; doi:10.3390/polym17152087)
Supplement: Supplementary file 1 [file polymers-17-02087-s001.zip]

Archive with 1 entries (1 files):
- polymers-3773719-supplementary.pdf
